# Supplementary material for: Mesenchymal Stromal Cells from Perinatal Tissues as an Alternative for Ex Vivo Expansion of Hematopoietic Progenitor and Stem Cells from Umbilical Cord Blood
Source: Int J Mol Sci. 2023 Oct 24;24(21):15544. doi: 10.3390/ijms242115544 (PMC10648510; doi:10.3390/ijms242115544)
Supplement: Supplementary file 1 [file ijms-24-15544-s001.zip]

Archive with 1 entries (1 files):
- ijms-2629146-supplementary.pdf
